# Supplementary material for: Role of proline and pyrroline-5-carboxylate metabolism in plant defense against invading pathogens
Source: Front Plant Sci. 2015 Jul 6;6:503. doi: 10.3389/fpls.2015.00503 (PMC4491715; doi:10.3389/fpls.2015.00503)
Supplement: Supplementary file 1 [file Presentation_1.ZIP]

Archive with 6 entries (5 files):
- presentation 1/Senthil-Kumar_SupplementaryMaterial/
- presentation 1/Senthil-Kumar_SupplementaryMaterial/Supplementary figure S1.PPT
- presentation 1/Senthil-Kumar_SupplementaryMaterial/Supplementary figure S1.PPTX
- presentation 1/Senthil-Kumar_SupplementaryMaterial/Supplementary figure S2.PPT
- presentation 1/Senthil-Kumar_SupplementaryMaterial/Supplementary table S1.DOCX
- presentation 1/Senthil-Kumar_SupplementaryMaterial/Supplementary table S2.DOCX
